# Supplementary material for: Dynamics of a Tularemia Outbreak in a Closely Monitored Free-Roaming Population of Wild House Mice
Source: PLoS One. 2015 Nov 4;10(11):e0141103. doi: 10.1371/journal.pone.0141103 (PMC4633114; doi:10.1371/journal.pone.0141103)
Supplement: S1 Table — List of all mice found dead during the outbreak and investigated for tularemia. The mice used in the modeling are indicated in the third column. Pups were excluded in the modeling. The likelihood of death due to infanticide is very high among pups; when they are found dead, it is not straightforward to establish the cause of death. Note that no positive-tested pups were found during the outbreak. The date in the first column indicates the day when a mouse was found dead in the study population (in Microsoft Excel format). (XLSX) [file pone.0141103.s001.xlsx]

## Sheet: Table S2
Date of death	Data legends	Taken for modeling (0 = no, 1 = yes)	Adult (A) / subadult (S) / pup (P)	Laboratory results	Additional comments		Akos' remark
2012-05-22		1	A	negative
2012-06-17		1	A	positive
2012-06-18		0	A	N/A
2012-06-18		0	A	N/A
2012-06-19		1	A	positive
2012-06-19		1	A	positive
2012-06-19		1	A	positive
2012-06-19		1	A	positive
2012-06-19		0	P	negative
2012-06-19		0	P	negative
2012-06-19		0	P	negative
2012-06-19		1	A	positive
2012-06-19		1	A	positive
2012-06-19		1	S	positive
2012-06-19		1	S	positive
2012-06-19		1	A	positive
2012-06-19		1	A	positive
2012-07-02		1	A	negative
2012-07-02		1	A	negative
2012-07-02		0	A	negative			Not analysed. Missing from Bern table.
2012-07-04		0	S	negative			Not analysed. Missing from Bern table.
2012-07-06		1	A	positive
2012-07-11		1	A	negative
2012-07-13		1	A	positive
2012-07-13		1	A	positive
2012-07-13		1	A	positive
2012-07-17		1	A	negative
2012-07-20		1	A	positive
2012-07-20		1	A	positive
2012-07-20		1	A	positive
2012-07-20		1	A	positive
2012-07-20		1	A	positive
2012-07-20		1	S	positive
2012-07-27		1	A	negative
2012-07-30		1	A	negative
2012-07-30		1	A	positive
2012-08-07		1	A	positive
2012-08-08		1	A	negative
2012-08-08		1	A	negative
2012-08-14		1	A	negative
2012-08-14		1	A	negative
2012-08-14		1	S	negative
2012-08-18		1	A	negative
2012-08-21		0	P	negative
2012-08-21		0	P	negative
2012-08-21		1	A	negative
2012-08-21		1	A	negative
2012-08-21		1	A	negative
2012-08-25		1	A	positive
2012-08-25		0	P	N/A
2012-08-31		0	P	negative
2012-08-31		0	P	negative
2012-08-31		0	P	negative
2012-08-31		0	P	negative
	Summary for the modeling
	Positive adults	21
	Negative adults	15
	Positive subadults	3
	Negative subadults	1
	Total of mice investigated	40
	fraction of positive adults	0.583333			This fraction will be used to weight the number of dead mice found in the barn
	Fraction of positive subadults	0.75			This fraction will be used to weight the number of dead mice found in the barn
	Total	40
	Total positives	24
	Total negatives	16
	Positive adults June	9
	Positive adults July	10
	Positive adults August	2
	Negative adults June	0
	Negative adults July	6
	Negative adults August	8
	Positive subadults June	2
	Positive subadults July	1
	Positive subadults August	0
	Negative subadults June	0
	Negative subadults July	0
	Negative subadults August	1
	fraction of positive adults June	1			This fraction will be used to weight the number of dead mice found in the barn
	fraction of positive adults July	0.625			This fraction will be used to weight the number of dead mice found in the barn
	fraction of positive adults August	0.2			This fraction will be used to weight the number of dead mice found in the barn
	Fraction of positive subadults June	1			This fraction will be used to weight the number of dead mice found in the barn
	Fraction of positive subadults July	1			This fraction will be used to weight the number of dead mice found in the barn
	Fraction of positive subadults August	0
