# Supplementary material for: Dynamics of a Tularemia Outbreak in a Closely Monitored Free-Roaming Population of Wild House Mice
Source: PLoS One. 2015 Nov 4;10(11):e0141103. doi: 10.1371/journal.pone.0141103 (PMC4633114; doi:10.1371/journal.pone.0141103)
Supplement: S2 Table — Time progression of the number of deaths between June and August 2012. The table contains the raw data and the corrected values used for the modeling (in Microsoft Excel format). (XLSX) [file pone.0141103.s002.xlsx]

## Sheet: Table S1
Year	Month	Total	Adults	Subadults	Pups	Unknown	Adults + subadults	Positive adults with correction	Positive subadults with correction	Total of positive adults + subadults with correction	Positive adults with correction	Positive subadults with correction	Total of positive adults and subadults with correction
2012	June	136	47	16	65	8	63	27.42	12	39.42	47	16	63
2012	July	113	38	15	59	1	53	22.17	11.25	33.42	23.75	15	38.75
2012	Aug	71	25	7	37	2	32	14.58	5.25	19.83	5	0	5
								The columns I to K were corrected using the average frequencies of 58.3% (adult) and 75.0% (subadult)			The columns L to N were corrected using the monthly frequencies for each month separately (see Table S2, C74-C94)
Total							148	64.17	28.5	92.67	75.75	31	106.75
